# Supplementary material for: Pulsed Electric Field-Assisted “Green” Extraction of Betalains and Phenolic Compounds from Opuntia stricta var. dillenii Prickly Pears: Process Optimization and Biological Activity of Green Extracts
Source: Foods. 2025 Aug 22;14(17):2934. doi: 10.3390/foods14172934 (PMC12427632; doi:10.3390/foods14172934)
Supplement: Supplementary file 1 [file foods-14-02934-s001.zip]

Archive with 1 entries (1 files):
- foods-3786800-supplementary.pdf
